# Supplementary material for: Offering mental health first aid to a person experiencing psychosis: a Delphi study to redevelop the guidelines published in 2008
Source: BMC Psychol. 2021 Feb 12;9:29. doi: 10.1186/s40359-021-00532-7 (PMC7881488; doi:10.1186/s40359-021-00532-7)
Supplement: Supplementary file 4 — Additional file 4. Endorsed and rejected statements. [file 40359_2021_532_MOESM4_ESM.xlsx]

## Sheet: Psychosis Endorsed Items
Item	New in Round 2	Round Endorsed	Round 1: endorsement rating (%)		Round 2: endorsement rating (%)		Round 3: endorsement rating (%)
			Lived Experience Panel	Professional Panel	Lived Experience Panel	Professional Panel	Lived Experience Panel	Professional Panel
Recognising and acknowledging that someone may be experiencing psychosis
The first aider should be able to recognise the early signs and symptoms of psychosis.		Round 1	1	0.869565
The first aider should be aware that changes that are very out of character for the person may be early signs of psychosis.		Round 1	0.923077	0.891304
The first aider should be aware that a single sign or symptom does not necessarily indicate psychosis, but a group of signs or symptoms is more likely to.		Round 1	0.923077	0.934783
The first aider should know that even if the person exhibits signs and symptoms of psychosis, they do not necessarily have a psychotic illness.		Round 1	0.820513	0.913043
The first aider should be aware that signs and symptoms of psychosis may vary from person to person and can change over time.		Round 1	0.974359	1
The first aider should be aware that the signs and symptoms of psychosis may appear suddenly or develop gradually over time.		Round 1	0.923077	0.804348
The first aider should not ignore or dismiss signs and symptoms if they appear gradually or are unclear.		Round 1	0.897436	0.934783
The first aider should not assume that any signs and symptoms of psychosis will go away on their own.		Round 1	0.923077	0.804348
The first aider should be aware that symptoms of psychosis can be present in a number of mental illnesses.		Round 1	0.923077	0.913043
The first aider should be aware that a person may experience psychosis as a single episode or as part of an ongoing illness, such as schizophrenia, bipolar disorder or dementia.		Round 1	0.948718	0.847826
The first aider should be aware that the symptoms of psychosis may be related to drug or alcohol use.		Round 1	0.948718	0.978261
The first aider should not assume that the person exhibiting signs and symptoms is 'just going through a phase', experiencing the normal ups and downs of life, or misusing substances.		Round 1	0.923077	0.891304
The first aider should not dismiss changes in a young person's functioning or recurrent odd behaviour as being 'just a phase' or 'teenagers being teenagers'.		Round 1	0.948718	0.869565
If the first aider is unsure whether the person is experiencing psychosis, they should seek advice from a mental health professional.		Round 1	0.923077	0.934783
The first aider should not dismiss the person's lack of motivation or interest in life as laziness, as this may be a symptom of psychosis.		Round 2			0.931034	0.916667
The first aider should take into consideration the spiritual and cultural context of the person’s behaviours.		Round 2			0.896552	0.944444
Knowing about psychosis
The first aider should be aware that treatment is most effective when psychosis is detected early.		Round 1	0.923077	0.913043
The first aider should be aware of the range of factors that may trigger psychosis, e.g. substance misuse, extreme stress or trauma.		Round 1	0.974359	0.978261
The first aider should know that the person may be aware of what is happening to them, may have no insight at all, or may not accept that they are unwell.		Round 1	0.974359	0.978261
The first aider should know that the person is experiencing symptoms that are beyond their control and should not blame them or take their actions personally.		Round 1	1	0.956522
The first aider should be aware that people experiencing psychosis or schizophrenia do not have 'split personalities'.		Round 1	0.923077	0.891304
The first aider should be aware that psychosis can be very distressing and disruptive for the person.		Round 1	1	1
The first aider should be aware that psychosis can be very distressing and disruptive for people around the person.		Round 1	0.948718	0.934783
The first aider should be aware that psychosis can have a major impact on the person's everyday life, relationships, work or study.		Round 1	0.897436	1
The first aider should be aware that the person may experience multiple episodes of psychosis with periods of wellness in between.		Round 1	0.923077	0.891304
The first aider should be aware that the person may lack social support because they isolate themselves or their behaviour leads others to withdraw from them.		Round 1	0.948718	0.934783
The first aider should be aware that social support can be helpful for the person.		Round 1	0.897436	0.978261
The first aider should be aware that they may feel a range of emotions (e.g. shock, confusion or guilt) when they realise someone close to them is experiencing symptoms of psychosis, and that these are common reactions.		Round 1	0.923077	0.934783
The first aider should be aware that psychosis is not an intellectual disability.		Round 2			0.931034	0.805556
When and how to approach the person
The first aider should be aware that a person developing psychosis may not reach out for help.		Round 1	0.974359	1
The first aider should approach the person for a one-on-one conversation, rather than a group discussion.		Round 1	0.846154	0.804348
The first aider should try to approach the person in an environment that is likely to be safe, comforting and free of distractions.		Round 1	1	0.978261
The first aider should allow adequate time to have a conversation with the person, so that it is not rushed.		Round 1	0.948718	0.956522
The first aider should try to be calm when approaching the person, regardless of the person's emotional state.		Round 1	1	1
The first aider should approach the person in a caring and non-judgmental manner.		Round 1	1	0.978261
The first aider should tailor their approach and interaction to the way the person is behaving, e.g. if the person is suspicious and is avoiding eye contact, the first aider should be sensitive to this and give the person the space they need.		Round 1	0.897436	0.978261
The first aider should not use the term ‘psychosis’ but rather discuss any concerning changes in thoughts, feelings or behaviour that they have noticed in the person.		Round 1	0.820513	0.826087
The first aider should not approach the person in a confrontational manner.		Round 1	0.923077	1
If the person wants to talk to the first aider but the first aider does not have time to, the first aider should tell the person this and offer to meet them another time when they can give them their full attention.		Round 2			0.862069	0.861111
If the first aider is concerned about how the person will react to their approach, they should consider having a support person nearby.	*	Round 2			0.896552	0.888889
Guidelines for good communication
The first aider should convey empathy when communicating with the person.		Round 1	1	1
The first aider should use everyday language (e.g. 'stress') to normalise the person's experiences.		Round 1	0.897436	0.978261
The first aider should try to avoid using stigmatising terms that may make the person feel defensive, e.g. crazy, nuts, psycho.		Round 1	1	1
As far as possible, the first aider should let the person set the pace and style of the interaction.		Round 1	0.871795	0.891304
The first aider should ask the person simple and direct questions.		Round 2			0.896552	0.916667
The first aider should use the same terminology that the person uses to describe their experiences.	*	Round 2			0.896552	0.888889
Unless the person is experiencing communication difficulties, the first aider should use everyday language rather than simplified language.	*	Round 2			0.862069	0.916667
Body language considerations
The first aider should try to minimise body language that show distress or nervous behaviour, e.g. jiggling legs, fidgeting or nail biting.		Round 1	0.871795	0.891304
The first aider should not touch the person without their permission.		Round 1	0.871795	0.956522
If the person is sitting down, the first aider should not stand over them or hover near them.		Round 1	0.923077	0.956522
Listening non-judgmentally
The first aider should listen to the person non-judgmentally.		Round 1	1	0.978261
The first aider should listen carefully to the person and reflect what they hear so the person knows that they are listening.		Round 1	0.948718	0.826087
The first aider should acknowledge what the person is saying and how they are feeling, e.g. "that sounds really upsetting" or "it sounds like you don't know what to do".		Round 1	0.871795	0.934783
The first aider should ask the person clarifying questions to show that they are listening.		Round 2			0.862069	0.833333
The first aider should recap what the person has said to check that they have understood correctly.	*	Round 2			0.931034	0.972222
Talking to the person about their symptoms
The first aider should try to find some common ground for discussion, gradually building up towards more specific questions about what the person is experiencing.		Round 1	0.923077	0.826087
The first aider should not speculate to the person about a diagnosis.		Round 1	0.871795	1
The first aider should allow the person to talk about their experiences, feelings and beliefs if they want to.		Round 1	1	0.956522
If the person has noticed changes in their behaviour, the first aider should ask whether they are distressed by these changes.		Round 1	0.871795	0.847826
The first aider should ask the person how long they have been experiencing symptoms.		Round 1	0.846154	0.804348
The first aider should be aware that the person may be vague when describing their symptoms, and may emphasise physical symptoms over symptoms of mental illness.		Round 1	0.871795	0.891304
The first aider should ask the person if they want to talk about how they are feeling.		Round 1	0.871795	0.891304
If the person is having trouble making decisions, the first aider should limit the number of options they offer the person.		Round 1	0.846154	0.869565
The first aider should ask the person to explain what they are experiencing in order to gain an understanding of the person's experiences from their own perspective.		Round 2			0.931034	0.861111
The first aider should ask the person if they want to talk to family or friends about what they are experiencing.	*	Round 2			0.896552	0.916667
Dealing with problems during the discussion
The first aider should recognise that even if the person does realise they are unwell, their confusion and fear about what is happening to them may lead them to deny that there is anything wrong.		Round 1	0.897436	0.891304
The first aider should be aware that several conversations may be necessary before the person is open to talking.		Round 1	0.974359	0.934783
The first aider should be aware that the person may be frightened by their thoughts and feelings.		Round 1	1	1
The first aider should be aware that the person may react with emotions which don't seem to fit the context of the conversation, e.g. laughing.		Round 1	0.974359	0.956522
If the conversation with the person becomes stressful or emotionally charged, the first aider should take a break to allow them and the person to calm down.		Round 1	0.923077	0.934783
If the person is distressed by their experiences, the first aider should ask the person what will help them to feel safe or in control.		Round 1	0.974359	0.934783
The first aider should avoid being negative or pessimistic when talking to the person about their future.		Round 1	1	0.978261
If the person denies anything is wrong or does not wish to talk about what they are experiencing, the first aider should focus on listening rather than trying to change the person's mind.		Round 1	0.923077	1
If the person denies anything is wrong or does not wish to talk about what they are experiencing, the first aider should ask the person if there is anything specific they can do to help them.		Round 1	0.974359	0.956522
If the person denies anything is wrong or does not wish to talk about what they are experiencing, the first aider should let them know that they will be available to talk in the future.		Round 1	1	1
If the person denies anything is wrong or does not wish to talk about what they are experiencing, the first aider should not argue with the person.		Round 1	0.948718	0.956522
If the person denies anything is wrong or does not wish to talk about what they are experiencing, the first aider should not insist that the person is unwell.		Round 1	0.846154	0.934783
If the person denies anything is wrong or does not wish to talk about what they are experiencing, the first aider should not try to force them to talk.		Round 1	0.923077	0.913043
If the first aider finds the person's behaviour annoying or irritating, they should understand that the situation may be mutually distressing		Round 1	1	0.934783
Communication difficulties
The first aider should be aware that the person may not be able to communicate in the way they normally would, e.g. responding with unrelated answers, or drifting from one topic to another.		Round 1	1	1
The first aider should be aware that the person may miss nonverbal cues such as facial expression and tone of voice.		Round 1	0.948718	0.913043
The first aider should not assume that the person cannot understand what they are saying, even if the person’s response is limited.		Round 1	1	0.978261
If the person is showing a limited range of feelings, the first aider should be aware that it does not mean that this is all they are feeling.		Round 1	0.974359	0.891304
The first aider should be aware that the person may be hearing voices, making it difficult for them to communicate.		Round 1	0.974359	0.978261
The first aider should avoid using complex language, e.g. metaphors or sarcasm.		Round 1	0.923077	0.913043
If the person is having trouble communicating, the first aider should know that their presence alone can be reassuring for the person.		Round 2			0.931034	0.888889
If the person's speech has become disorganised, the first aider should focus on the person's feelings rather than what they are trying to say.	*	Round 3					0.88	0.85
Helping the person to communicate
The first aider should allow the person enough time to respond to questions or statements, as they may have difficulty processing information.		Round 1	1	1
The first aider should try to communicate clearly and simply and repeat things where necessary.		Round 1	0.923077	1
If appropriate and feasible, the first aider should check with others who know the person for advice on the best way to communicate with them.		Round 2			0.965517	0.888889
Being supportive and understanding
The first aider should reassure the person that they will be there to provide support.		Round 1	0.923077	0.891304
The first aider should ask the person if, and how, they would like the first aider to support them.		Round 1	0.897436	0.891304
The first aider should make it clear to the person what they are willing and able to do to support them.		Round 1	0.974359	0.956522
The first aider should ask the person whether they would like practical support, e.g. arranging childcare for them or getting them to medical appointments.		Round 1	0.923077	0.804348
If appropriate to the relationship, the first aider should continue to reach out to the person, e.g. to let the person know they are thinking about them and that they care.		Round 1	0.948718	0.847826
If appropriate to the relationship, the first aider should ask the person if it is ok to check in with them from time to time.		Round 1	0.974359	0.956522
If appropriate to the relationship, the first aider should encourage the person to look after their physical health, e.g. by maintaining a healthy lifestyle and regular medical check-ups.		Round 1	0.871795	0.869565
The first aider should ask the person if there are any current stressors that may be contributing to their symptoms.		Round 1	0.948718	0.913043
If the first aider has ongoing contact with the person, they should watch for signs that indicate the person may be experiencing a worsening of their symptoms.		Round 1	1	0.956522
In their ongoing interactions with the person, the first aider should not focus only on the person's mental health problems.		Round 1	0.871795	0.956522
The first aider should accept that the person may not follow any suggestions the first aider makes.		Round 1	0.923077	0.913043
The first aider should not try to immediately provide the person with solutions.		Round 1	0.846154	0.891304
The first aider should not threaten consequences in an attempt to change the person's behaviour.		Round 1	0.974359	0.934783
The first aider should reassure the person that they are there to help the person and want to keep them safe.		Round 1	0.974359	0.891304
The first aider should tell the person that they understand that the person may be frightened by what they are experiencing.		Round 1	0.923077	0.956522
The first aider should not tell the person that they understand completely what the person is experiencing.		Round 1	0.820513	0.804348
The first aider should not tell the person to get their act together.		Round 1	0.948718	0.847826
If the person is an adolescent, the first aider should offer to stay with them while they contact and speak to a parent or other trusted adult.		Round 1	0.871795	0.826087
Treating the person with dignity and respect
The first aider should always treat the person with respect.		Round 1	1	0.978261
The first aider should acknowledge to the person the courage it may have taken for them to talk to the first aider.		Round 1	0.948718	0.847826
The first aider should support the person in making their own decisions about their mental health.		Round 1	0.846154	0.934783
The first aider should avoid using patronising or trivialising statements when interacting with the person, e.g. "cheer up", "I'm sure it will pass" and "it could be worse".		Round 1	0.974359	0.956522
The first aider should not dismiss or ridicule the person, even if what they are saying doesn't make sense to them.		Round 1	1	1
If the first aider is communicating with the person while others are present, the first aider should not speak about the person as though they are not there.		Round 1	1	1
Unless the person is a danger to themselves or others, the first aider should respect their privacy and right to confidentiality.		Round 1	0.974359	0.934783
The first aider should be tolerant of changes in the person's behaviour, unless their behaviour becomes dangerous or inappropriate.		Round 2			1	0.861111
The first aider should not express anger or frustration they may feel toward the person.		Round 1	0.871795	0.826087
If the person is upset by something the first aider has said or done, the first aider should apologise and acknowledge the person's feelings.		Round 1	0.846154	0.956522
The first aider should not attempt to take over or make decisions for the person without their involvement.		Round 2			0.965517	0.805556
Encouraging other supports
The first aider should ask the person if they have felt this way before, and if so, what they have done in the past that has been helpful.		Round 1	0.948718	0.934783
The first aider should try to determine whether the person has a supportive social network and if they do, the first aider should encourage them to use these supports.		Round 2			0.965517	0.944444
The first aider should encourage the person to try self-help strategies, e.g. relaxation methods, physical activity, good sleep habits.		Round 2			0.896552	0.833333
Substance use
If the person has been using alcohol or other drugs, the first aider should not blame or lecture them about this.	*	Round 2			0.896552	1
The first aider should discourage the person from misusing alcohol or other drugs, as these may worsen symptoms of psychosis.	*	Round 3					0.88	0.82
The first aider should tell the person that misuse of alcohol and other drugs can make their symptoms worse.	*	Round 3					0.85	0.91
Postnatal psychosis
If the first aider thinks a mother may be experiencing postnatal psychosis, they should call a mental health crisis team immediately, as it can escalate rapidly and delays in treatment can lead to increased risk for the mother and her baby.		Round 1	0.846154	0.826087
If a mother has delusions that involve her baby, the first aider should call a mental health crisis team immediately.		Round 1	0.871795	0.891304
If the first aider thinks a mother may be experiencing postnatal psychosis, they should ensure that someone is with her at all times until professional help is received.		Round 1	0.897436	0.913043
The first aider should try to involve the mother's partner or family in minimising any risk to the mother or baby.		Round 1	0.871795	0.804348
What the first aider should know about encouraging professional help
The first aider should know what services are available locally.		Round 1	0.974359	0.956522
The first aider should have some general knowledge about the types of treatment that can be helpful for psychosis.		Round 1	0.923077	0.847826
The first aider should know about the local pathways to professional help, e.g. referral from a GP or family doctor in order to see a specialist.		Round 1	1	0.978261
Encouraging professional help – general
The first aider should tell the person that what they are experiencing could improve with appropriate professional help.		Round 1	0.923077	0.891304
The first aider should try to find out what type of professional help the person believes will help them.		Round 2			0.931034	0.944444
The first aider should convey that seeking professional help as soon as possible is important to prevent symptoms from getting worse, without putting pressure on the person to seek help.		Round 1	0.923077	0.847826
Because symptoms of psychosis may stem from physical illnesses, the first aider should encourage the person to see their GP or family doctor for a check-up.		Round 1	0.871795	0.847826
The first aider should convey a message of hope to the person by telling them that help is available and things can get better.		Round 1	0.923077	0.956522
The first aider should continue encouraging the person to seek professional help, even if challenges arise in the process of the person obtaining care.		Round 1	0.871795	0.891304
The first aider should not be threatening or confrontational when encouraging the person to seek professional help.		Round 1	1	0.978261
The first aider should encourage the person to seek professional help.	*	Round 3					0.96	0.88
Providing the person with information and resources about professional help
The first aider should provide the person with a range of options for seeking professional help.		Round 2			0.827586	0.833333
The first aider should let the person know that their GP or family doctor can be a good first point of contact when seeking professional help.		Round 1	0.897436	0.956522
The first aider should ask the person whether they have a doctor they trust, and if they do, the first aider should encourage them to seek professional help from their doctor.		Round 1	0.923077	0.956522
If the person asks for advice or suggestions regarding treatment, the first aider should tell the person that they should talk to a professional about these.	*	Round 2			0.862069	0.805556
If the first aider finds out the person is not taking their prescribed medication they should encourage them to talk to their doctor about it.	*	Round 2			0.896552	0.972222
Supporting the person to seek professional help
The first aider should reassure the person that it is okay to seek help and point out that seeking help is a sign of strength rather than a sign of weakness or failure.		Round 1	0.897436	0.913043
The first aider should explain to the person that seeking professional help does not necessarily mean they will be hospitalised, as early treatment can take place in the community.		Round 2			0.896552	0.972222
The first aider should explain to the person that a health professional must maintain confidentiality except in limited circumstances, e.g. if the person is at risk of harming themselves or others, or if directed to by a court.		Round 2			0.827586	0.888889
The first aider should be aware of the influence that the person’s family may have, e.g. the family may encourage or discourage the person from obtaining the care that they need.		Round 1	0.948718	0.847826
The first aider should ask the person if they would like the first aider, or another relative or friend, to accompany them to their appointment.		Round 1	0.897436	0.869565
If appropriate to the relationship, the first aider should reassure the person that they will support them while they seek and receive professional help.		Round 1	0.897436	0.826087
If the person is having difficulty getting advice or help, the first aider should encourage the person to contact a mental health advocacy or support agency.		Round 1	0.871795	0.847826
The first aider should be aware that, while they are entitled to express their concerns about the person to the person's health professional and ask for their assistance, the health professional must maintain confidentiality and is therefore unlikely to provide any information.		Round 1	0.871795	0.913043
The first aider should reassure the person that health professionals will have their wellbeing and best interests in mind.	*	Round 2			0.862069	0.888889
If the person is an adolescent and the first aider has a duty of care for them, the first aider should ensure that the adolescent gets an appointment to see a professional.	*	Round 2			0.827586	0.916667
If the person is an adolescent and the first aider has a duty of care for them, the first aider should offer to go with them when they seek professional help.	*	Round 2			0.896552	0.888889
If the person doesn’t want professional help
If the person does not want to seek professional help, the first aider should remain patient, as people experiencing psychosis often need time to recognise that they are unwell.		Round 1	0.820513	0.847826
If the person does not want to seek professional help, the first aider should calmly express their concern to the person about their choice to not seek help and the potential implications.		Round 1	0.820513	0.847826
If the person does not want to seek professional help, the first aider should stress the potential benefits of getting help, such as relief from anxiety or frightening symptoms.		Round 1	0.897436	0.869565
If the person does not want to seek professional help, the first aider should be prepared to have several conversations with the person before they are willing to seek professional help.		Round 1	1	0.934783
If the person does not want to seek professional help, the first aider should focus on trying to find something that the person agrees is a problem and then suggest that the person seek help for that, e.g. if the person says that they feel anxious around other people, the first aider should encourage them to seek help for anxiety.		Round 1	0.871795	0.847826
If the person does not want to seek professional help, the first aider should explore the reasons for this, e.g. not realising they are unwell, worries about stigma, or not knowing where to get help.		Round 1	0.820513	0.891304
The first aider should be aware that the person may not want professional help because they believe that others are trying to harm them.		Round 1	0.923077	0.913043
The first aider should try to maintain a good relationship with the person, as they may want the first aider’s help in the future.		Round 1	0.948718	0.891304
The first aider should be aware that the person has the right to refuse treatment, unless they meet the criteria for involuntary treatment.		Round 1	0.948718	1
The first aider should never threaten the person with involuntary treatment or hospitalisation.		Round 1	0.974359	0.934783
The first aider should ask the person what they think the pros and cons of seeking professional help would be.	*	Round 2			0.862069	0.833333
Engaging other people if the person doesn’t want professional help
The first aider should encourage them to talk to someone they trust about what they are experiencing.		Round 1	1	0.913043
If the first aider does discuss their concerns about the person with a health professional, they should clearly describe their observations (e.g. exactly what the person has been doing and saying, where and when) so that they have all the necessary information.		Round 1	0.846154	0.869565
If the person does not want to seek professional help, the first aider should let the person know about other options for help in their community, e.g. a home visit or community services.		Round 1	0.948718	0.891304
If the person does not recognise that they are unwell, the first aider should be aware that they might actively resist the first aider’s attempts to encourage them to seek help.		Round 1	0.974359	0.956522
Finding out about what the person is experiencing
The first aider should know that delusions or hallucinations are very real to the person.		Round 1	1	1
If the person wants to talk about their hallucinations or delusions, the first aider should listen in order to demonstrate empathy and develop an understanding of what they are experiencing		Round 1	0.948718	0.934783
The first aider should ask the person if they want to talk about what they are seeing or hearing.		Round 2			1	0.916667
Responding to hallucinations and delusions
The first aider should know that if the person is hearing voices, they may react through behaviours – such as talking to oneself, whispering to oneself – in response to the voices they are hearing.		Round 1	1	1
The first aider should try to empathise with how the person feels about their beliefs and experiences, without stating any judgments about the content of those beliefs and experiences.		Round 1	0.923077	0.978261
The first aider should not pretend to agree with the person's hallucinations or delusions.		Round 1	0.846154	0.913043
The first aider should not try to reason with the person about their hallucinations or delusions.		Round 1	0.897436	0.847826
The first aider should not dismiss, minimise or argue with the person about their delusions or hallucinations.		Round 1	0.974359	0.956522
The first aider should not act alarmed or embarrassed by the person’s hallucinations or delusions.		Round 1	0.948718	0.934783
The first aider should not laugh at or make fun of the person’s delusions or hallucinations.		Round 1	0.974359	0.956522
The first aider should ask the person if they are afraid or confused.		Round 1	0.897436	0.826087
If the first aider observes other people making jokes about or criticising the person, they should tell them to stop.		Round 1	0.974359	0.847826
The first aider should ask the person if there is anything they have found that reduces their hallucinations or delusions, and if there is, encourage the person to use these strategies.		Round 1	0.846154	0.934783
The first aider should acknowledge to the person that what they are experiencing is real to them, without confirming or denying their hallucinations or delusions, e.g. by stating "I accept that you hear voices or see things in that way, but it's not like that for me."		Round 2			0.862069	0.833333
If it is appropriate to their relationship, the first aider should let the person know they love and support them, as this can help the person to feel safe.		Round 2			0.965517	0.916667
The first aider should use the person's own terminology when referring to hallucinations or delusions, e.g. 'the voices', or 'your worries about your safety'.	*	Round 2			1	1
If the person is paranoid
The first aider should be aware that the person's experience of hallucinations or delusions may cause them not to trust people, even those close to them.		Round 1	0.974359	1
If the person exhibits paranoia, the first aider should not encourage or inflame this, e.g. by whispering to or about them.		Round 1	1	0.978261
If the person is experiencing paranoia, the first aider should stay with the person, but at a distance that is comfortable for both the person and the first aider.		Round 1	0.974359	0.891304
If the person is experiencing paranoia, the first aider should encourage and support the person to move away from whatever is causing their fear, if it is safe to do so.		Round 2			0.931034	0.833333
If the person is experiencing paranoia, the first aider should tell the person what they are going to do before doing it, e.g. that they are going to get out their phone.		Round 1	1	0.891304
If the person is experiencing paranoia, the first aider should give the person simple directions, if needed, e.g. "sit down, and let's talk about it".		Round 2			0.827586	0.805556
If the person is experiencing paranoia, the first aider should tell the person that they themselves do not see any threats but that they will stay with the person if it helps them feel safe.	*	Round 2			1	0.861111
The first aider should try not to use body language that could exacerbate paranoia, e.g. approach the person with hands in pockets or behind back, standing over or too close to the person.	*	Round 2			0.965517	0.888889
Assessing whether the person is in crisis
The first aider should assess for risk of harm to the person or others.		Round 1	1	0.978261
If the first aider does not think the person is in immediate risk of harm, but is still concerned about their welfare, they should ask the person if there is someone close to them who may be able to support them to stay safe.		Round 1	1	1
If the first aider thinks the person is at risk of suicide, the first aider should follow the Mental Health First Aid Guidelines for Suicidal Thoughts and Behaviours.		Round 1	0.974359	0.978261
Safety considerations when the person is in a severe psychotic state or behaving aggressively
Items in this section were rated separately for situations in which the person is in a severe psychotic state and in which the person is behaving aggressively
The first aider's primary goal should be to keep themselves and others safe.
- Severe psychotic state		Round 1	0.923077	0.934783
- Behaving aggressively		Round 1	0.974359	0.978261
The first aider should take any threats or warnings seriously, particularly if the person believes they are being persecuted.
- Severe psychotic state		Round 1	0.974359	1
- Behaving aggressively		Round 1	1	1
If the first aider is frightened, they should seek outside help immediately, as they should never put themselves at risk.
- Severe psychotic state		Round 1	0.948718	1
- Behaving aggressively		Round 1	0.923077	1
The first aider should be aware that the person might act upon a hallucination or delusion.
- Severe psychotic state		Round 1	0.923077	0.956522
- Behaving aggressively		Round 1	0.974359	0.934783
The first aider should approach the person with caution.
- Severe psychotic state		Round 1	0.846154	0.913043
- Behaving aggressively		Round 1	1	0.934783
If the person has a weapon or something that could be used as weapon, the first aider should not approach the person and should call emergency services immediately.
- Severe psychotic state		Round 1	0.846154	0.913043
- Behaving aggressively		Round 1	0.923077	0.934783
The first aider should try to gather information about whether the person feels safe, e.g. by stating "You seem worried; is there anything I can do to help?" or "Do you feel safe? Or is there something you are afraid of?"
- Severe psychotic state		Round 1	0.948718	0.934783
- Behaving aggressively		Round 1	0.871795	0.891304
The first aider should try to protect the person, themselves, and others around them from harm.
- Severe psychotic state		Round 1	0.923077	0.913043
- Behaving aggressively		Round 1	0.948718	0.913043
The first aider should stay at a safe distance from the person while being able to maintain interaction.
- Severe psychotic state		Round 1	0.871795	0.891304
- Behaving aggressively		Round 1	0.923077	0.891304
The first aider should ensure they have clear access to an exit.
- Severe psychotic state		Round 1	0.923077	0.978261
- Behaving aggressively		Round 1	0.948718	1
If safe to do so, the first aider should try to limit access to means that the person could use to harm themselves or others.
- Severe psychotic state		Round 1	0.974359	0.869565
- Behaving aggressively		Round 1	0.974359	0.913043
If safe to do so, the first aider should remove any weapons or objects that could be used as weapons from the person's immediate environment.
- Severe psychotic state		Round 1	0.897436	0.847826
- Behaving aggressively		Round 1	0.948718	0.891304
If the first aider is alone with the person, they should call another person to accompany the first aider until professional help arrives.
- Behaving aggressively		Round 2			0.827586	0.833333
If the first aider is alone with the person and cannot stay, they should call someone to stay with the person until professional help arrives.
- Severe psychotic state		Round 1	0.897436	0.826087
If the first aider does not feel it is safe for them to take the person to a hospital, the first aider should call emergency services.
- Severe psychotic state		Round 1	0.948718	0.891304
- Behaving aggressively		Round 1	0.948718	0.934783
Communicating with the person when they are in a severe psychotic state or behaving aggressively
Items in this section were rated separately for situations in which the person is in a severe psychotic state and in which the person is behaving aggressively
The first aider should speak calmly.
- Severe psychotic state		Round 1	1	0.978261
- Behaving aggressively		Round 1	1	0.978261
The first aider should communicate in short, simple sentences.
- Severe psychotic state		Round 1	0.948718	0.978261
- Behaving aggressively		Round 1	0.974359	0.978261
The first aider should not shout at the person.
- Severe psychotic state		Round 1	1	0.978261
- Behaving aggressively		Round 1	1	0.978261
The first aider should not raise their voice.
- Severe psychotic state		Round 1	0.923077	0.913043
- Behaving aggressively		Round 1	0.871795	0.891304
The first aider should try to minimise the level of emotion they show.
- Severe psychotic state		Round 2			0.827586	0.805556
- Behaving aggressively		Round 2			0.827586	0.833333
If it is necessary to move close to or make physical contact with the person, the first aider should first ask the person for permission, e.g. "do you mind if I sit next to you?" or "I can see your arm is hurt, is it ok if I use the first-aid kit to bandage it?".
- Severe psychotic state		Round 1	0.974359	1
- Behaving aggressively		Round 1	0.948718	0.956522
The first aider should try not take anything the person says personally.
- Severe psychotic state		Round 1	0.974359	1
- Behaving aggressively		Round 1	0.974359	0.978261
De-escalation when the person is in a severe psychotic state or behaving aggressively
Items in this section were rated separately for situations in which the person is in a severe psychotic state and in which the person is behaving aggressively
The first aider should let the person know they are there to help.
- Severe psychotic state		Round 1	0.974359	0.978261
- Behaving aggressively		Round 1	0.974359	0.956522
The first aider should attempt to find out from the person what would help them feel safe and in control.
- Severe psychotic state		Round 1	0.923077	0.978261
- Behaving aggressively		Round 1	0.897436	0.978261
The first aider should try to remain calm.
- Severe psychotic state		Round 1	1	1
- Behaving aggressively		Round 1	1	1
The first aider should try not to show fear or anxiety.
- Severe psychotic state		Round 1	0.923077	0.869565
- Behaving aggressively		Round 1	0.923077	0.847826
The first aider should stay calm and avoid nervous behaviour, e.g. shuffling their feet, fidgeting, making abrupt movements, talking fast.
- Severe psychotic state		Round 1	1	0.913043
- Behaving aggressively		Round 1	1	0.891304
The first aider should allow the person to express their feelings.
- Severe psychotic state		Round 1	0.923077	0.956522
- Behaving aggressively		Round 1	0.897436	0.934783
The first aider should listen to the person more than talking to them.
- Severe psychotic state		Round 1	0.846154	0.804348
- Behaving aggressively		Round 2			0.896552	0.916667
The first aider should empathise with how the person is feeling.
- Severe psychotic state		Round 1	0.846154	0.869565
- Behaving aggressively		Round 1	0.846154	0.869565
The first aider should ask the person what they can do to help.
- Severe psychotic state		Round 1	0.923077	0.978261
- Behaving aggressively		Round 1	0.923077	0.978261
The first aider should try to find out if the person has anyone they trust (e.g. close friends or family) and, if so, the first aider should try to enlist their help.
- Severe psychotic state		Round 1	0.897436	0.913043
- Behaving aggressively		Round 1	0.923077	0.891304
The first aider should not do anything to further agitate the person.
- Severe psychotic state		Round 1	0.974359	0.956522
- Behaving aggressively		Round 1	0.974359	0.956522
The first aider should not try to restrict or restrain the person’s movement.
- Severe psychotic state		Round 1	0.897436	0.934783
- Behaving aggressively		Round 1	0.846154	0.934783
The first aider should not argue with any other people present about the best course of action.
- Severe psychotic state		Round 1	0.871795	0.847826
- Behaving aggressively		Round 1	0.871795	0.847826
If there is more than one person present, the first aider should encourage only one person to speak at a time.
- Severe psychotic state		Round 1	1	0.956522
- Behaving aggressively		Round 1	1	0.934783
If there is more than one person present, the first aider should try to create a space around the person so that they don't feel crowded.
- Severe psychotic state		Round 1	1	0.956522
- Behaving aggressively		Round 1	1	0.956522
f the first aider is not able to de-escalate the situation, they should call for professional assistance, e.g. a mental health crisis service or emergency services.
- Severe psychotic state		Round 1	1	0.978261
- Behaving aggressively		Round 1	1	0.978261
Seeking help for the person when they are in a severe psychotic state or behaving aggressively
Items in this section were rated separately for situations in which the person is in a severe psychotic state and in which the person is behaving aggressively
If the first aider’s concerns about the person are dismissed by the services they contact they should persevere in trying to seek support for the person, e.g. call another service.
- Severe psychotic state		Round 1	0.897436	0.869565
- Behaving aggressively		Round 1	0.923077	0.869565
If the person is receiving professional help for psychosis, the first aider should encourage the person to contact their health professional immediately.
- Severe psychotic state	*	Round 2			0.862069	0.861111
- Behaving aggressively	*	Round 2			0.827586	0.833333
Calling emergency services for help when the person is in a severe psychotic state or behaving aggressively
Items in this section were rated separately for situations in which the person is in a severe psychotic state and in which the person is behaving aggressively
If the first aider contacts a mental health service, they should not label the person as 'psychotic', but rather outline any symptoms and immediate concerns.
- Severe psychotic state		Round 1	0.846154	0.913043
- Behaving aggressively		Round 1	0.846154	0.913043
If the first aider suspects the person may be a threat to themselves or to others, the first aider should contact emergency services immediately.
- Severe psychotic state		Round 1	0.923077	0.978261
- Behaving aggressively		Round 1	0.923077	1
The first aider should not use calling emergency services as a threat.
- Severe psychotic state		Round 1	0.923077	0.978261
- Behaving aggressively		Round 1	0.923077	0.978261
If the first aider calls emergency services they should explain that they are concerned the person may be experiencing psychosis.
- Severe psychotic state		Round 2			1	1
- Behaving aggressively		Round 2			0.931034	0.972222
If the first aider calls emergency services and the person has previously been diagnosed with a psychotic illness, the first aider should explain this.
- Severe psychotic state		Round 1	0.948718	0.891304
- Behaving aggressively		Round 1	0.948718	0.869565
If the first aider calls emergency services they should describe specific, concise observations about the person’s behaviour and symptoms.
- Severe psychotic state		Round 1	0.974359	1
- Behaving aggressively		Round 1	0.974359	1
If the first aider calls emergency services they should let them know if the person is armed or if there are accessible weapons nearby.
- Severe psychotic state		Round 1	0.923077	1
- Behaving aggressively		Round 1	0.974359	1
If the first aider calls emergency services and the police respond, the first aider should be prepared that the person may be restrained or face charges.
- Severe psychotic state		Round 2			0.931034	0.861111
- Behaving aggressively		Round 2			0.965517	0.833333
If the first aider thinks the person is at risk of suicide or harming themselves, they should tell emergency services this.
- Severe psychotic state		Round 1	1	1
- Behaving aggressively		Round 1	1	1
If emergency services respond, the first aider should try to meet them on arrival so they can explain the situation before they approach the person.
- Severe psychotic state		Round 1	0.923077	0.891304
- Behaving aggressively		Round 1	0.897436	0.891304
If other people arrive, the first aider should explain to the person who they are, that they are there to help, and how they are going to help.
- Severe psychotic state		Round 1	0.948718	0.956522
- Behaving aggressively		Round 1	0.948718	0.913043
Communicating when the person is in a severe psychotic state
The first aider should know that severe psychosis may affect the person's level of comprehension and capacity to reason.	*	Round 2			1	1
De-escalation when the person is in a severe psychotic state
The first aider should ask the person whether they would like them to decrease distractions and stimulation, e.g. turn off TV, reduce room lights.		Round 1	0.846154	0.847826
If the person has an advance directive/relapse prevention plan, the first aider should follow this.		Round 1	0.974359	0.913043
Encouraging professional help when the person is in a severe psychotic state
The first aider should try to make sure the person is evaluated by a health professional immediately.		Round 1	0.897436	0.978261
The first aider should provide the person with options regarding seeking professional help, as this may give the person a sense of control, e.g. "do you want to go to the hospital with me or would you prefer John to take you".		Round 1	0.897436	0.934783
The first aider should explain to the person why they believe that a medical or mental health assessment is necessary.		Round 1	0.871795	0.891304
Contacting emergency services when the person is in a severe psychotic state
If the person is in a severe psychotic state and the first aider calls emergency services they should explain that the person is in urgent need of medical help.		Round 1	0.948718	0.913043
If the person is in a severe psychotic state and the first aider calls emergency services they should be aware that the person won't necessarily be admitted to hospital.		Round 1	0.871795	0.869565
If the person is in a severe psychotic state and needs to go to hospital
If the person goes to hospital, and it is appropriate to the relationship, the first aider should try to speak directly to the doctor or emergency staff to provide information relevant to the person's situation.		Round 1	0.923077	0.913043
The first aider should be aware of local laws relating to involuntary treatment.		Round 2			0.862069	0.805556
If the person needs to be admitted to hospital, the first aider should support them by focusing conversation on how a hospital stay may bring relief through reducing their symptoms.		Round 1	0.820513	0.804348
What the first aider should know about psychosis and aggression
The first aider should be aware that people with psychosis are not usually aggressive and are at a much higher risk of harming themselves than others.		Round 1	0.923077	0.934783
The first aider should know that certain symptoms of psychosis (e.g. visual or auditory hallucinations) can cause people to become aggressive.		Round 1	0.846154	0.913043
If the person becomes aggressive, the first aider should be aware that the person’s aggression may be exacerbated by the first aider taking certain steps, e.g. involving the police.		Round 1	0.897436	0.869565
The first aider should understand that the person's aggression may be driven by fear.	*	Round 2			1	1
The first aider should not make assumptions about whether the person will be aggressive or not, but be aware of potential risks to others.	*	Round 2			0.931034	1
How to respond if the person is being aggressive
If the person is behaving aggressively, the first aider should not respond in a hostile, disciplinary, argumentative or challenging manner		Round 1	0.974359	1
If the person is behaving aggressively, the first aider should not threaten the person as this may increase fear or prompt aggressive behaviour.		Round 1	0.974359	1
De-escalation when the person is behaving aggressively
If the person is behaving aggressively, the first aider should avoid asking the person too many questions as this can spark defensiveness and further anger.		Round 1	0.948718	0.869565
Safety considerations when the person is behaving aggressively
If the person’s aggression escalates out of control, the first aider should remove themselves from the situation and call emergency services.		Round 1	0.948718	0.956522
Calling for help if the person is behaving aggressively
If the police are called, the first aider should tell them that the person may be experiencing psychosis and that the first aider needs the help of the police to obtain medical treatment and to control the person’s aggressive behaviour.		Round 1	0.948718	0.913043
The first aider should let the police know whether or not the person has a weapon.		Round 1	0.948718	0.978261
Self-care for the first aider
The first aider should look after their own mental health and wellbeing.		Round 1	1	1
The first aider should know that it is common to experience negative feelings (e.g. shock, fear, sadness, anger, frustration) as a result of supporting the person.		Round 1	1	1
If the first aider is finding their role stressful, they should seek support for themselves (e.g. through support groups and organisations, a mental health professional or a supportive friend), while maintaining confidentiality.		Round 1	1	0.978261
The first aider should try self-help strategies to reduce any stress they experience, e.g. relaxation methods, regular exercise, sleep, healthy diet.		Round 1	1	0.934783
The first aider should not put pressure on themselves to find solutions to all the person's problems.		Round 1	1	0.978261

## Sheet: Psychosis Rejected Items
Item	New in Round 2	Round Rejected	Round 1: rejection rating (%)		Round 2: rejection rating (%)		Round 3: rejection rating (%)
			Lived Experience	Professional	Lived Experience	Professional	Lived Experience	Professional
Recognising and acknowledging that someone may be experiencing psychosis
If the first aider is unsure whether the person is experiencing psychosis, they should tactfully ask the person's friends or family whether the person has a diagnosis of psychosis or has experienced psychosis.		Round 1	0.717949	0.304348
The first aider should ask the person's family or friends if they have noticed any concerning changes in their behaviour.		Round 1	0.897436	0.673913
Knowing about psychosis
The first aider should try to learn more about psychosis, by seeking information from reputable online resources or mental health organisations.		Round 2			0.827586	0.777778
The first aider should be aware that psychosis is not contagious.		Round 2			0.862069	0.75
When and how to approach the person
Where possible, first aider should prepare what they are going to say before approaching the person, e.g. by preparing two or three questions to ask the person.		Round 1	0.769231	0.608696
The first aider should have resources with them that they can share with the person.		Round 1	0.589744	0.391304
The first aider should let the person know that they would like to help and then wait for the person to approach them.		Round 1	0.461538	0.23913
If the first aider does not know the person very well, they should not let this prevent them from approaching the person about their concerns.		Round 1	0.641026	0.543478
The first aider should try to initiate a conversation with the person about their concerns as quickly as possible.		Round 1	0.589744	0.434783
The first aider should avoid approaching the person using methods of communication that could lead to misunderstandings, (e.g. text, email, social media), unless there is no other option.		Round 1	0.692308	0.782609
If the first aider cannot find the ideal time and place to talk to the person, they should still approach the person about their concerns rather than delaying the conversation.		Round 1	0.769231	0.608696
The first aider should try to find a time to talk to the person when both they and the person are calm.		Round 1	0.641026	0.521739
The first aider should approach the person when they feel the person is most likely to be receptive.		Round 1	0.692308	0.565217
The first aider should approach the person when they feel the person is most likely to be cooperative.		Round 1	0.589744	0.434783
The first aider should not approach the person to discuss their concerns when the person is in a distracted, agitated or excited state.		Round 1	0.461538	0.347826
The first aider should approach the person rather than waiting to see if they reach out for help.		Round 2			0.689655	0.75
The first aider should approach the person face-to-face, if possible.		Round 2			0.793103	0.777778
The first aider should ask the person where they would like to meet.		Round 2			0.862069	0.75
The first aider should not approach the person when they are feeling frustrated by the person's behaviour.		Round 2			0.724138	0.694444
If the first aider doesn't know the person well, they should try to engage a friend or family member of the person to help.	*	Round 2			0.758621	0.666667
Guidelines for good communication
The first aider should ask the person open-ended questions.		Round 1	0.512821	0.652174
The first aider should avoid using psychiatric terms when talking to the person.		Round 2			0.758621	0.75
Body language considerations
The first aider should lean toward the person to show interest when talking to them.		Round 1	0.128205	0.23913
The first aider should maintain eye contact when talking to the person, without staring at them.		Round 1	0.435897	0.456522
The first aider should face the person squarely when talking to them.		Round 1	0.25641	0.0652174
The first aider should position themselves so that the person can always see their face when they are talking to them.	*	Round 2			0.827586	0.694444
The first aider should try to appear confident when talking to the person.	*	Round 3					0.73	0.64
Listening non-judgementally
The first aider should show the person they are listening by saying things such as, "okay" and "I see".		Round 1	0.641026	0.586957
The first aider should recap what the person has said in different words to check that they have understood correctly.		Round 2			0.827586	0.583333
Talking to the person about their symptoms
The first aider should tell the person that they have noticed the person seems to be going through a tough time.		Round 1	0.692308	0.717391
The first aider should focus on symptoms that the person is likely to feel more comfortable talking about, e.g. sleep problems rather than hearing voices.		Round 1	0.589744	0.478261
The first aider should make gentle enquiries about any experiences the person is having that may be affecting their behaviour, e.g. hearing voices, unusual beliefs.		Round 1	0.692308	0.73913
The first aider should not probe or investigate details of the person's psychotic symptoms, e.g. by asking questions such as "what happens when you hear voices?" or "what do the voices say to you?".		Round 1	0.461538	0.282609
The first aider should present their concerns to the person as their own opinion by using 'I' statements, e.g. "I have noticed…" or "I feel that…".		Round 1	0.666667	0.717391
The first aider should focus on just one of their concerns, rather than trying to discuss everything at once.		Round 1	0.692308	0.456522
If the person is not paranoid, the first aider should ask a group of the person's trusted friends or family to talk to the person, as this can give a sense of agreement and concern, and minimise the chance that the person will turn on the first aider.		Round 1	0.333333	0.152174
If the first aider is aware that the person has been prescribed medication for psychosis, they should check whether they are still taking it.		Round 1	0.794872	0.630435
If the first aider finds out the person is not taking their prescribed medication they should encourage them to do so.		Round 1	0.717949	0.369565
The first aider should ask the person whether they have noticed changes in their own behaviour.		Round 2			0.758621	0.972222
The first aider should state, using specific behavioural examples, why they are concerned about the person, e.g. "the other day you looked frightened and were saying things that I didn't understand."		Round 2			0.689655	1
The first aider should not ask too many questions as the person may find this confronting or confusing.		Round 3					0.65	0.73
Dealing with problems during the discussion
The first aider should not continue talking about a topic if it is distressing for the person.		Round 1	0.846154	0.630435
If the person denies anything is wrong or does not wish to talk about what they are experiencing, the first aider should point out changes that they have noticed in the person's behaviour.		Round 1	0.410256	0.391304
If the person denies anything is wrong or does not wish to talk about what they are experiencing, the first aider should continue trying to have a conversation with the person until the person makes it clear that they do not want to talk.		Round 1	0.384615	0.173913
If the person denies anything is wrong or does not wish to talk about what they are experiencing, the first aider should let the person know how they are being affected.		Round 1	0.25641	0.195652
If the person denies anything is wrong or does not wish to talk about what they are experiencing, the first aider should let the person know without using aggressive language.		Round 1	0.666667	0.326087
Communication difficulties
As the person may have difficulty following a conversation, the first aider should get to the point as quickly as possible.		Round 1	0.461538	0.391304
If the person is behaving in an unusual way, the first aider should not draw attention to this or ask them about it.		Round 1	0.307692	0.152174
The first aider should avoid strong displays of emotion, both positive and negative.		Round 2			0.827586	0.75
If the first aider does not understand something that the person is trying to communicate, they should ask the person to explain.	*	Round 2			0.793103	0.694444
If the first aider is having difficulty understanding what the person is saying, they should ask the person to repeat what they have said.	*	Round 2			0.689655	0.555556
Helping the person to communicate
If the person is having trouble with spoken communication, the first aider should try to communicate through writing.		Round 1	0.307692	0.282609
If the person is distressed but has trouble expressing their feelings, the first aider should suggest words that might describe how the person is feeling.		Round 1	0.435897	0.456522
If the person's speech has become disorganised, the first aider should focus on an element of the conversation that makes sense.		Round 1	0.666667	0.543478
If the person's speech has become disorganised, the first aider should ask if there is someone who knows them well who can join in the conversation.	*	Round 2			0.827586	0.611111
If the first aider is finding conversation with the person difficult, the first aider should try to find an activity they can do together as this may help communication, e.g. go for a walk.	*	Round 2			0.931034	0.555556
Being supportive and understanding
If the person is distressed by their symptoms, the first aider should try to comfort them.		Round 1	0.769231	0.521739
If the person is very fearful, the first aider should keep them company to reassure them that they are not alone.		Round 1	0.794872	0.543478
If the first aider has had personal experience with psychosis, whether in themselves or others, they should let the person know, as it can be reassuring.		Round 1	0.564103	0.304348
The first aider should not interrupt the person with a story about themselves, even if it's relevant.		Round 1	0.641026	0.76087
The first aider should discuss the changes they have observed with those close to the person.		Round 1	0.333333	0.195652
The first aider should discuss the changes they have observed with those close to the person, with the person's permission.		Round 1	0.74359	0.652174
If appropriate to the relationship, the first aider should maintain their usual interactions with the person, e.g. by involving them in social events.		Round 2			0.862069	0.75
Treating the person with dignity and respect
If the first aider thinks they need to share any of the information the person has told them, they should get the person's agreement before doing so.		Round 1	0.615385	0.717391
The first aider should use statements that show their confidence in the person, e.g. "I know you'll do fine, you can handle it".		Round 1	0.410256	0.326087
Encouraging other supports
The first aider should encourage the person to attend a support group.		Round 1	0.435897	0.173913
The first aider should encourage the person to continue with their usual social, recreational or work activities.		Round 1	0.461538	0.434783
The first aider should encourage the person to engage in a healthy lifestyle, e.g. regular exercise, healthy diet, not using substances.		Round 2			0.793103	0.833333
The first aider should encourage the person to connect with a role model who can provide positive information about their own experiences.		Round 1	0.692308	0.391304
The first aider should let the person know that there are programs that provide support for education and employment goals, if these are important to the person.		Round 2			0.827586	0.777778
Substance use
The first aider should discourage the person from using alcohol or other drugs, as these may worsen symptoms of psychosis.		Round 2			0.586207	0.638889
The first aider should tell the person that alcohol and other drugs can make their symptoms worse.		Round 2			0.724138	0.75
Encouraging professional help - general
The first aider should treat the person as responsible and capable of making decisions about whether and when to seek professional help.		Round 1	0.615385	0.695652
The first aider should suggest to the person that they seek professional help.		Round 1	0.641026	0.804348
When encouraging the person to seek professional help, the first aider should focus on particular symptoms that are concerning the person and how treatment may help.		Round 1	0.74359	0.673913
The first aider should encourage the person to seek professional help by letting them know that if they were going through the same experience they would seek help.		Round 1	0.641026	0.347826
The first aider should encourage the person to seek appropriate professional help, as soon as possible, even if they are unsure whether the person is developing or experiencing psychosis.		Round 1	0.615385	0.652174
The first aider should let the person know that their symptoms may be caused by a variety of medical conditions that require treatment.		Round 1	0.641026	0.543478
The first aider should not pressure the person to seek professional help, unless they are concerned for the person's safety.		Round 2			0.827586	0.75
Providing the person with information and resources about professional help
The first aider should let the person know that if they seek professional help from a GP or family doctor, they will receive an assessment and may be referred to specialist services.		Round 1	0.589744	0.521739
If the person asks for advice or suggestions regarding treatment, the first aider should tell the person that they are not qualified to discuss treatment options.		Round 1	0.717949	0.652174
The first aider should provide the person with relevant resources (e.g. printed materials, websites, telephone numbers) and information about local services.		Round 2			0.827586	0.75
Supporting the person to seek professional help
The first aider should reassure the person that health professionals will be on their side.		Round 1	0.769231	0.565217
The first aider should offer to make an appointment for the person to see a health professional.		Round 1	0.615385	0.347826
If the first aider makes an appointment on behalf of the person, they should request a longer one so the person will have adequate time to discuss their symptoms and concerns.		Round 1	0.769231	0.521739
If the person is an adolescent, the first aider should offer to go with them when they seek professional help.		Round 1	0.717949	0.391304
If the first aider wants to talk to a professional about their concerns for the person, they should get the person's permission before doing so.		Round 1	0.564103	0.673913
If the first aider provides any information to a health professional regarding the person, the first aider should tell the person what information they have shared.		Round 1	0.589744	0.652174
If the person is having difficulty getting advice or help, the first aider should contact a mental health advocacy or support agency on behalf of the person.		Round 1	0.512821	0.413043
If the person is an adolescent, the first aider should ensure that the adolescent gets an appointment to see a health professional.		Round 1	0.794872	0.608696
If the person is an adolescent, the first aider should always try to engage the person's parents or guardians.	*	Round 2			0.793103	0.583333
If the person does seek professional help
If the person agrees to seek professional help, the first aider should help them to write a list of questions or points that they want to discuss with their health professional.		Round 1	0.717949	0.586957
If the person agrees to seek professional help, the first aider should encourage them to request a longer appointment so they will have adequate time to discuss their symptoms and concerns.		Round 1	0.871795	0.673913
If the person agrees to see a GP or family doctor for a check-up, the first aider should contact the doctor to explain why they are concerned about the person.		Round 1	0.435897	0.152174
If the person lacks confidence in the professional advice received, the first aider should encourage the person to seek a second opinion from another health professional.		Round 1	0.794872	0.630435
If the first aider lacks confidence in the professional advice that the person has received, the first aider should encourage the person to seek a second opinion from another health professional.		Round 1	0.487179	0.413043
If the person doesn't want professional help
If the person does not want to seek professional help, the first aider should be persistent in encouraging the person to seek help.		Round 1	0.641026	0.608696
If the person does not want to seek professional help, the first aider should not try to convince the person that they are experiencing psychosis.		Round 1	0.641026	0.673913
If the person does not want to seek professional help, the first aider should discuss their concerns with the person using examples of behaviour or problems they have noticed.		Round 2			0.655172	0.722222
Engaging other people if the person doesn't want professional help
The first aider should seek advice from others who have experience encouraging a person to seek professional help for psychotic symptoms.		Round 1	0.794872	0.586957
The first aider should talk to the person’s family or close friends, as they may be able to facilitate the next step towards obtaining professional help for the person		Round 1	0.615385	0.478261
The first aider should consult with experts for advice on how best to support the person to seek professional help.		Round 1	0.769231	0.608696
If the first aider shares information about the person with a health professional, they should request that this is kept confidential and used as sensitively as possible in order to protect their relationship with the person.		Round 1	0.769231	0.391304
Finding out about what the person is experiencing
The first aider should encourage discussion of the person's feelings rather than the content of their hallucinations or delusions.		Round 1	0.666667	0.478261
If the person is finding it challenging describing their hallucinations or delusions, the first aider should use other creative ways to help the person describe their experience, e.g. painting or acting.		Round 1	0.641026	0.217391
The first aider should encourage the person to consider the evidence for their delusion by asking questions in a non-judgmental and non-challenging way.		Round 1	0.666667	0.456522
Until the first aider knows the content and context of the person’s delusions, it is important to keep themselves safe from potentially aggressive reactions.		Round 1	0.846154	0.673913
The first aider should ask questions about the content of the person’s delusions, particularly any elements that indicate the potential for harming themselves or others.		Round 2			0.758621	0.722222
Responding to hallucinations and delusions
The first aider should gently and matter-of-factly tell the person that the content of their delusions is not common or real and that they do not share them.		Round 1	0.25641	0.108696
The first aider should validate any part of the hallucination or delusion that is real, e.g. "Yes there was a person standing over there, but I did not hear him talking about you".		Round 1	0.666667	0.586957
The first aider should encourage the person to tell the voices to go away.		Round 1	0.128205	0.0652174
If the first aider feels uncomfortable, upset or embarrassed by the person's hallucinations or delusions, they should tell the person they do not want to talk about these.		Round 1	0.205128	0.0652174
If the first aider feels uncomfortable, upset or embarrassed by the person's hallucinations or delusions, they should tell the person this.		Round 1	0.179487	0.108696
The first aider should encourage the person to read about hallucinations or delusions from a reputable source.		Round 1	0.435897	0.195652
The first aider should try to distract the person from their hallucinations or delusions, e.g. by involving the person in something interesting.		Round 1	0.487179	0.347826
If appropriate, the first aider should try to use humour to calm the person.		Round 1	0.487179	0.217391
If appropriate, the first aider should use gentle physical touch to calm the person.		Round 1	0.358974	0.0869565
The first aider should tell the person it is possible for hallucinations or delusions to go away.		Round 1	0.512821	0.521739
The first aider should avoid using the terms "hallucinations" or "delusions" when speaking to the person, as these terms may imply dismissal of the person’s ideas and experiences.		Round 1	0.717949	0.413043
The first aider should let the person know that many people experience hearing voices.		Round 2			0.724138	0.777778
The first aider should know that it is not helpful to encourage the person to try to stop hallucinations.		Round 2			0.689655	0.75
If there are aspects of the person's environment that seem to increase their hallucinations or delusions, the first aider should limit or remove these where possible.		Round 2			0.862069	0.694444
If the person is paranoid
If the person is experiencing paranoia, the first aider should tell the person that no harm will come to them.		Round 1	0.666667	0.434783
If the person is experiencing paranoia, the first aider should tell the person that they themselves are not afraid of what is causing the person fear.		Round 1	0.564103	0.326087
If the person is experiencing paranoia, the first aider should ask the person about their fears.		Round 2			0.793103	0.916667
Safey considerations when the person is in a severe psychotic state of behaving aggressively
Items in this section were rated separately for situations in which the person is in a severe psychotic state and in which the person is behaving aggressively
If the person threatens to harm themselves or others, the first aider should try to secure the person in a room while they seek help.
- Severe psychotic state		Round 1	0.487179	0.23913
- Behaving aggressively		Round 1	0.512821	0.23913
If the person is upset and suddenly stands up, the first aider should also stand up so they can leave quickly if the situation gets dangerous.
- Severe psychotic state		Round 1	0.589744	0.434783
- Behaving aggressively		Round 1	0.666667	0.5
If the first aider is alone with the person, they should call another person to accompany the first aider until professional help arrives.
- Severe psychotic state		Round 1	0.820513	0.673913
The first aider should comply with requests, unless they are unreasonable or unsafe, as this gives the person the opportunity to feel somewhat in control.
- Severe psychotic state		Round 2			0.758621	0.805556
- Behaving aggressively		Round 2			0.62069	0.694444
If the first aider is alone with the person and cannot stay, they should call someone to stay with the person until professional help arrives.
- Behaving aggressively		Round 2			0.862069	0.638889
If the first aider is frightened, they should tell the person this as it may help to de-escalate the situation.
- Severe psychotic state	*	Round 2			0.37931	0.416667
- Behaving aggressively	*	Round 2			0.448276	0.416667
The first aider should try to ensure that the person has clear access to an exit.
- Severe psychotic state	*	Round 2			0.62069	0.833333
- Behaving aggressively	*	Round 2			0.689655	0.944444
Communicating with the person when they are in a severe psychotic state of behaving aggressively
Items in this section were rated separately for situations in which the person is in a severe psychotic state and in which the person is behaving aggressively
The first aider should repeat questions or statements when necessary, using the same words each time rather than re-phrasing in the hope it will make things clearer for the person.
- Severe psychotic state		Round 1	0.487179	0.282609
- Behaving aggressively		Round 1	0.461538	0.304348
The first aider should repeat questions or statements when necessary, using different wording in the hope it will make things clearer for the person.
- Severe psychotic state		Round 1	0.358974	0.347826
- Behaving aggressively		Round 1	0.333333	0.369565
The first aider should avoid direct, continuous eye contact with the person.
- Severe psychotic state		Round 1	0.666667	0.586957
- Behaving aggressively		Round 1	0.641026	0.652174
The first aider should sit down and encourage the person to sit down too.
- Severe psychotic state		Round 1	0.589744	0.5
- Behaving aggressively		Round 1	0.589744	0.456522
The first aider should attempt to sit next to the person, if it is safe to do so.
- Severe psychotic state		Round 1	0.487179	0.217391
- Behaving aggressively		Round 1	0.384615	0.173913
The first aider should avoid touching the person.
- Severe psychotic state		Round 1	0.641026	0.630435
- Behaving aggressively		Round 1	0.692308	0.630435
The first aider should position themselves at the level of the person if it is safe to do so.
- Severe psychotic state		Round 2			0.758621	0.888889
- Behaving aggressively		Round 2			0.62069	0.888889
De-escalation when the person is in a severe psychotic state of behaving aggressively
Items in this section were rated separately for situations in which the person is in a severe psychotic state and in which the person is behaving aggressively
If the person is consuming alcohol or other drugs, the first aider should try to limit their access to these.
- Severe psychotic state		Round 1	0.717949	0.326087
- Behaving aggressively		Round 1	0.666667	0.326087
If feasible, the first aider should offer the person food or drink.
- Severe psychotic state		Round 1	0.641026	0.478261
- Behaving aggressively		Round 1	0.666667	0.478261
The first aider should try to de-escalate the situation.
- Severe psychotic state		Round 2			0.793103	0.777778
- Behaving aggressively		Round 2			0.827586	0.777778
If there are people present who do not have a role in helping with the crisis, the first aider should ask them to leave.
- Severe psychotic state		Round 2			0.793103	0.75
- Behaving aggressively		Round 2			0.758621	0.666667
If the person is consuming alcohol or other drugs, the first aider should discourage them from taking any more.
- Severe psychotic state		Round 2			0.793103	0.833333
- Behaving aggressively		Round 2			0.724138	0.777778
Seeking help for the person when they are in a severe psychotic state or behaving aggressively
Items in this section were rated separately for situations in which the person is in a severe psychotic state and in which the person is behaving aggressively
If the first aider needs to call emergency services, they should explain this to the person before doing so.
- Severe psychotic state		Round 1	0.589744	0.565217
- Behaving aggressively		Round 1	0.615385	0.478261
If the person is receiving professional help for psychosis, the first aider should contact the person's health professional immediately.
- Severe psychotic state		Round 2			0.827586	0.638889
- Behaving aggressively		Round 2			0.793103	0.583333
If the person threatens to harm themselves or others, the first aider should not attempt to drive the person to the hospital without the support of others.
- Severe psychotic state		Round 2			0.689655	0.666667
- Behaving aggressively		Round 2			0.724138	0.694444
If the person is receiving professional help for psychosis, the first aider should contact the person's health professional if they have their permission.
- Severe psychotic state	*	Round 2			0.655172	0.722222
- Behaving aggressively	*	Round 2			0.62069	0.666667
If the person threatens to harm themselves or others, the first aider should not attempt to drive the person to the hospital.
- Severe psychotic state	*	Round 2			0.689655	0.638889
- Behaving aggressively	*	Round 2			0.758621	0.666667
Communicating with the person when they are in a severe psychotic state
The first aider should know that they cannot reason with someone who is in an acute state of psychosis.		Round 1	0.74359	0.652174
De-escalation when the person is in a severe psychotic state
If the person has unrealistic fears for their safety, the first aider should reassure them that they are safe.		Round 2			0.758621	0.805556
If the person has unrealistic fears for their safety, the first aider should try to demonstrate to the person that they are safe, e.g. by showing them that nobody is in the room if they are experiencing delusions about this.	*	Round 2			0.586207	0.611111
If the person doesn't want help but is in a severe psychotic state
The first aider should know that if the person is in a severe psychotic state and refuses to seek professional help, the person's nearest relative can request that a mental health assessment is carried out.		Round 1	0.948718	0.673913
If the person is in a severe psychotic state and denies that they are unwell, the first aider should contact the emergency services and ask for an assessment under the relevant mental health legislation.		Round 1	0.794872	0.652174
If the person is in a severe psychotic state and denies that they are unwell, the first aider should contact emergency services.		Round 2			0.689655	0.777778
If the person is in a severe psychotic state and needs to go to hospital
If admission to hospital is recommended by a mental health professional and the person does not agree, the first aider should see if one of the person’s relatives or friends can persuade them.		Round 1	0.666667	0.5
If the person is willing to go to hospital, the first aider should offer to accompany them.		Round 1	0.769231	0.391304
If the first aider is a family member, they should be prepared to seek involuntary treatment for the person if necessary.		Round 1	0.615385	0.630435
If the person needs to go to hospital, the first aider should encourage the person to go voluntarily.		Round 2			0.965517	0.777778
What the first aider should know about psychosis and aggression
If the first aider is not sure whether the person may become aggressive, they should assume that the person may be dangerous.		Round 1	0.461538	0.391304
How to respond if the person is being aggressive
If the person threatens the first aider, the first aider should protect themselves by leaving.		Round 1	0.512821	0.652174
If the person is behaving aggressively, the first aider should not give in to any threats the person may make.		Round 1	0.692308	0.586957
Once the person's aggression subsides, the first aider should explain to them that they will not tolerate aggressive behaviours or threats.		Round 1	0.615385	0.347826
De-escalation when the person is behaving aggressively
If the person is behaving aggressively, the first aider should clearly ask the person to stop any disruptive behaviour, e.g. "please lower your voice".		Round 1	0.641026	0.630435
If the person is behaving aggressively, the first aider should leave the person alone until they have calmed down, if it is safe to do so.		Round 1	0.846154	0.586957
If the first aider has left the person alone to give them time to calm down, they should attempt to contact the person (e.g. by phoning them) to see if the person has calmed down.		Round 1	0.589744	0.456522
The first aider should ask the person if they would like to be left alone to calm down.	*	Round 2			0.586207	0.527778
The first aider should maintain some physical distance from the person but not leave them alone.	*	Round 2			0.689655	0.638889

## Sheet: 2008 and 2019 Comparison
Item	Endorsed 2008	Endorsed 2019
Recognising and acknowledging that someone may be experiencing psychosis
The first aider should be able to recognise the early signs and symptoms of psychosis.	Yes	Yes
The first aider should be aware that changes that are very out of character for the person may be early signs of psychosis.	NA	Yes
The first aider should be aware that a single sign or symptom does not necessarily indicate psychosis, but a group of signs or symptoms is more likely to.	NA	Yes
The first aider should know that even if the person exhibits signs and symptoms of psychosis, they do not necessarily have a psychotic illness.	NA	Yes
The first aider should be aware that signs and symptoms of psychosis may vary from person to person and can change over time.	Yes	Yes
The first aider should be aware that the signs and symptoms of psychosis may appear suddenly or develop gradually over time.	NA	Yes
The first aider should not ignore or dismiss signs and symptoms if they appear gradually or are unclear.	Yes	Yes
The first aider should not assume that any signs and symptoms of psychosis will go away on their own.	Yes	Yes
The first aider should be aware that symptoms of psychosis can be present in a number of mental illnesses.	NA	Yes
The first aider should be aware that a person may experience psychosis as a single episode or as part of an ongoing illness, such as schizophrenia, bipolar disorder or dementia.	NA	Yes
The first aider should be aware that the symptoms of psychosis may be related to drug or alcohol use.	NA	Yes
The first aider should not assume that the person exhibiting signs and symptoms is 'just going through a phase', experiencing the normal ups and downs of life, or misusing substances.	NA	Yes
The first aider should not dismiss changes in a young person's functioning or recurrent odd behaviour as being 'just a phase' or 'teenagers being teenagers'.	NA	Yes
If the first aider is unsure whether the person is experiencing psychosis, they should seek advice from a mental health professional.	NA	Yes
The first aider should not dismiss the person's lack of motivation or interest in life as laziness, as this may be a symptom of psychosis.	NA	Yes
The first aider should take into consideration the spiritual and cultural context of the person’s behaviours.	Yes	Yes
Knowing about psychosis
The first aider should be aware that treatment is most effective when psychosis is detected early.	NA	Yes
The first aider should be aware of the range of factors that may trigger psychosis, e.g. substance misuse, extreme stress or trauma.	NA	Yes
The first aider should know that the person may be aware of what is happening to them, may have no insight at all, or may not accept that they are unwell.	NA	Yes
The first aider should know that the person is experiencing symptoms that are beyond their control and should not blame them or take their actions personally.	NA	Yes
The first aider should understand that the person may be behaving and talking differently due to psychotic symptoms.	Yes	NA
The first aider must recognize that the person who may be experiencing psychosis may find it difficult to tell what is real from what is not real.	Yes	NA
The first aider should be aware that people experiencing psychosis or schizophrenia do not have 'split personalities'.	NA	Yes
The first aider should be aware that psychosis can be very distressing and disruptive for the person.	NA	Yes
The first aider should be aware that psychosis can be very distressing and disruptive for people around the person.	NA	Yes
The first aider should be aware that psychosis can have a major impact on the person's everyday life, relationships, work or study.	NA	Yes
The first aider should be aware that the person may experience multiple episodes of psychosis with periods of wellness in between.	NA	Yes
The first aider should be aware that the person may lack social support because they isolate themselves or their behaviour leads others to withdraw from them.	NA	Yes
The first aider should be aware that social support can be helpful for the person.	NA	Yes
The first aider should be aware that they may feel a range of emotions (e.g. shock, confusion or guilt) when they realise someone close to them is experiencing symptoms of psychosis, and that these are common reactions.	NA	Yes
The first aider should be aware that psychosis is not an intellectual disability.	NA	Yes
When and how to approach the person
The first aider should be aware that a person developing psychosis may not reach out for help.	NA	Yes
The first aider should approach the person for a one-on-one conversation, rather than a group discussion.	NA	Yes
The first aider should try to approach the person in an environment that is likely to be safe, comforting and free of distractions.	NA	Yes
The first aider should allow adequate time to have a conversation with the person, so that it is not rushed.	NA	Yes
The first aider should try to be calm when approaching the person, regardless of the person's emotional state.	NA	Yes
The first aider should approach the person in a caring and non-judgmental manner.	NA	Yes
The first aider should tailor their approach and interaction to the way the person is behaving, e.g. if the person is suspicious and is avoiding eye contact, the first aider should be sensitive to this and give the person the space they need.	Yes	Yes
The first aider should not use the term ‘psychosis’ but rather discuss any concerning changes in thoughts, feelings or behaviour that they have noticed in the person.	NA	Yes
The first aider should not approach the person in a confrontational manner.	NA	Yes
If the person wants to talk to the first aider but the first aider does not have time to, the first aider should tell the person this and offer to meet them another time when they can give them their full attention.	NA	Yes
If the first aider is concerned about how the person will react to their approach, they should consider having a support person nearby.	NA	Yes
Guidelines for good communication
The first aider should convey empathy when communicating with the person.	NA	Yes
The first aider should use everyday language (e.g. 'stress') to normalise the person's experiences.	NA	Yes
The first aider should try to avoid using stigmatising terms that may make the person feel defensive, e.g. crazy, nuts, psycho.	NA	Yes
As far as possible, the first aider should let the person set the pace and style of the interaction.	Yes	Yes
The first aider should ask the person simple and direct questions.	NA	Yes
The first aider should use the same terminology that the person uses to describe their experiences.	NA	Yes
Unless the person is experiencing communication difficulties, the first aider should use everyday language rather than simplified language.	NA	Yes
Body language considerations
The first aider should try to minimise body language that show distress or nervous behaviour, e.g. jiggling legs, fidgeting or nail biting.	NA	Yes
The first aider should not touch the person without their permission.	Yes	Yes
If the person is sitting down, the first aider should not stand over them or hover near them.	NA	Yes
Listening non-judgmentally
The first aider should listen to the person non-judgmentally.	NA	Yes
The first aider should listen carefully to the person and reflect what they hear so the person knows that they are listening.	NA	Yes
The first aider should acknowledge what the person is saying and how they are feeling, e.g. "that sounds really upsetting" or "it sounds like you don't know what to do".	NA	Yes
The first aider should ask the person clarifying questions to show that they are listening.	NA	Yes
The first aider should recap what the person has said to check that they have understood correctly.	NA	Yes
Talking to the person about their symptoms
The first aider should try to find some common ground for discussion, gradually building up towards more specific questions about what the person is experiencing.	NA	Yes
The first aider should not speculate to the person about a diagnosis.	NA	Yes
The first aider should allow the person to talk about their experiences, feelings and beliefs if they want to.	NA	Yes
If the person has noticed changes in their behaviour, the first aider should ask whether they are distressed by these changes.	NA	Yes
The first aider should ask the person how long they have been experiencing symptoms.	NA	Yes
The first aider should be aware that the person may be vague when describing their symptoms, and may emphasise physical symptoms over symptoms of mental illness.	NA	Yes
The first aider should ask the person if they want to talk about how they are feeling.	NA	Yes
If the person is having trouble making decisions, the first aider should limit the number of options they offer the person.	NA	Yes
The first aider should ask the person to explain what they are experiencing in order to gain an understanding of the person's experiences from their own perspective.	NA	Yes
The first aider should ask the person if they want to talk to family or friends about what they are experiencing.	NA	Yes
Dealing with problems during the discussion
The first aider should recognise that even if the person does realise they are unwell, their confusion and fear about what is happening to them may lead them to deny that there is anything wrong.	Yes	Yes
The first aider should be aware that several conversations may be necessary before the person is open to talking.	NA	Yes
The first aider should be aware that the person may be frightened by their thoughts and feelings.	Yes	Yes
The first aider should be aware that the person may react with emotions which don't seem to fit the context of the conversation, e.g. laughing.	NA	Yes
If the conversation with the person becomes stressful or emotionally charged, the first aider should take a break to allow them and the person to calm down.	NA	Yes
If the person is distressed by their experiences, the first aider should ask the person what will help them to feel safe or in control.	NA	Yes
The first aider should avoid being negative or pessimistic when talking to the person about their future.	NA	Yes
If the person denies anything is wrong or does not wish to talk about what they are experiencing, the first aider should focus on listening rather than trying to change the person's mind.	NA	Yes
If the person denies anything is wrong or does not wish to talk about what they are experiencing, the first aider should ask the person if there is anything specific they can do to help them.	NA	Yes
If the person denies anything is wrong or does not wish to talk about what they are experiencing, the first aider should let them know that they will be available to talk in the future.	NA	Yes
If the person denies anything is wrong or does not wish to talk about what they are experiencing, the first aider should not argue with the person.	NA	Yes
If the person denies anything is wrong or does not wish to talk about what they are experiencing, the first aider should not insist that the person is unwell.	NA	Yes
If the person denies anything is wrong or does not wish to talk about what they are experiencing, the first aider should not try to force them to talk.	NA	Yes
If the first aider finds the person's behaviour annoying or irritating, they should understand that the situation may be mutually distressing	NA	Yes
Communication difficulties
The first aider should be aware that the person may not be able to communicate in the way they normally would, e.g. responding with unrelated answers, or drifting from one topic to another.	NA	Yes
The first aider should be aware that the person may miss nonverbal cues such as facial expression and tone of voice.	NA	Yes
The first aider should not assume that the person cannot understand what they are saying, even if the person’s response is limited.	NA	Yes
If the person is showing a limited range of feelings, the first aider should be aware that it does not mean that this is all they are feeling.	NA	Yes
The first aider should be aware that the person may be hearing voices, making it difficult for them to communicate.	NA	Yes
The first aider should avoid using complex language, e.g. metaphors or sarcasm.	NA	Yes
If the person is having trouble communicating, the first aider should know that their presence alone can be reassuring for the person.	NA	Yes
If the person's speech has become disorganised, the first aider should focus on the person's feelings rather than what they are trying to say.	NA	Yes
Helping the person to communicate
The first aider should allow the person enough time to respond to questions or statements, as they may have difficulty processing information.	NA	Yes
The first aider should try to communicate clearly and simply and repeat things where necessary.	NA	Yes
If appropriate and feasible, the first aider should check with others who know the person for advice on the best way to communicate with them.	NA	Yes
Being supportive and understanding
The first aider should reassure the person that they will be there to provide support.	NA	Yes
The first aider should ask the person if, and how, they would like the first aider to support them.	NA	Yes
The first aider should make it clear to the person what they are willing and able to do to support them.	NA	Yes
The first aider should ask the person whether they would like practical support, e.g. arranging childcare for them or getting them to medical appointments.	NA	Yes
If appropriate to the relationship, the first aider should continue to reach out to the person, e.g. to let the person know they are thinking about them and that they care.	NA	Yes
If appropriate to the relationship, the first aider should ask the person if it is ok to check in with them from time to time.	NA	Yes
If appropriate to the relationship, the first aider should encourage the person to look after their physical health, e.g. by maintaining a healthy lifestyle and regular medical check-ups.	NA	Yes
The first aider should ask the person if there are any current stressors that may be contributing to their symptoms.	NA	Yes
If the first aider has ongoing contact with the person, they should watch for signs that indicate the person may be experiencing a worsening of their symptoms.	NA	Yes
In their ongoing interactions with the person, the first aider should not focus only on the person's mental health problems.	NA	Yes
The first aider should accept that the person may not follow any suggestions the first aider makes.	NA	Yes
The first aider should not try to immediately provide the person with solutions.	NA	Yes
The first aider should not threaten consequences in an attempt to change the person's behaviour.	NA	Yes
The first aider should reassure the person that they are there to help the person and want to keep them safe.	Yes	Yes
The first aider should tell the person that they understand that the person may be frightened by what they are experiencing.	NA	Yes
The first aider should not tell the person that they understand completely what the person is experiencing.	NA	Yes
The first aider should not tell the person to get their act together.	NA	Yes
If the person is an adolescent, the first aider should offer to stay with them while they contact and speak to a parent or other trusted adult.	NA	Yes
Treating the person with dignity and respect
The first aider should always treat the person with respect.	Yes	Yes
The first aider should acknowledge to the person the courage it may have taken for them to talk to the first aider.	NA	Yes
The first aider should support the person in making their own decisions about their mental health.	NA	Yes
The first aider should avoid using patronising or trivialising statements when interacting with the person, e.g. "cheer up", "I'm sure it will pass" and "it could be worse".	NA	Yes
The first aider should not dismiss or ridicule the person, even if what they are saying doesn't make sense to them.	NA	Yes
If the first aider is communicating with the person while others are present, the first aider should not speak about the person as though they are not there.	NA	Yes
Unless the person is a danger to themselves or others, the first aider should respect their privacy and right to confidentiality.	NA	Yes
The first aider should be tolerant of changes in the person's behaviour, unless their behaviour becomes dangerous or inappropriate.	NA	Yes
The first aider should not express anger or frustration they may feel toward the person.	NA	Yes
If the person is upset by something the first aider has said or done, the first aider should apologise and acknowledge the person's feelings.	NA	Yes
The first aider should not attempt to take over or make decisions for the person without their involvement.	NA	Yes
Encouraging other supports
The first aider should ask the person if they have felt this way before, and if so, what they have done in the past that has been helpful.	Yes	Yes
The first aider should try to determine whether the person has a supportive social network and if they do, the first aider should encourage them to use these supports.	Yes	Yes
The first aider should encourage the person to try self-help strategies, e.g. relaxation methods, physical activity, good sleep habits.	NA	Yes
Substance use
If the person has been using alcohol or other drugs, the first aider should not blame or lecture them about this.	NA	Yes
The first aider should discourage the person from misusing alcohol or other drugs, as these may worsen symptoms of psychosis.	NA	Yes
The first aider should tell the person that misuse of alcohol and other drugs can make their symptoms worse.	NA	Yes
Postnatal psychosis
If the first aider thinks a mother may be experiencing postnatal psychosis, they should call a mental health crisis team immediately, as it can escalate rapidly and delays in treatment can lead to increased risk for the mother and her baby.	NA	Yes
If a mother has delusions that involve her baby, the first aider should call a mental health crisis team immediately.	NA	Yes
If the first aider thinks a mother may be experiencing postnatal psychosis, they should ensure that someone is with her at all times until professional help is received.	NA	Yes
The first aider should try to involve the mother's partner or family in minimising any risk to the mother or baby.	NA	Yes
What the first aider should know about encouraging professional help
The first aider should know what services are available locally.	NA	Yes
The first aider should have some general knowledge about the types of treatment that can be helpful for psychosis.	NA	Yes
The first aider should know about the local pathways to professional help, e.g. referral from a GP or family doctor in order to see a specialist.	NA	Yes
Encouraging professional help – general
The first aider should tell the person that what they are experiencing could improve with appropriate professional help.	NA	Yes
The first aider should try to find out what type of professional help the person believes will help them.	Yes	Yes
The first aider should convey that seeking professional help as soon as possible is important to prevent symptoms from getting worse, without putting pressure on the person to seek help.	NA	Yes
Because symptoms of psychosis may stem from physical illnesses, the first aider should encourage the person to see their GP or family doctor for a check-up.	NA	Yes
The first aider should convey a message of hope to the person by telling them that help is available and things can get better.	Yes	Yes
The first aider should continue encouraging the person to seek professional help, even if challenges arise in the process of the person obtaining care.	NA	Yes
The first aider should not be threatening or confrontational when encouraging the person to seek professional help.	NA	Yes
The first aider should encourage the person to seek professional help.	NA	Yes
Providing the person with information and resources about professional help
The first aider should provide the person with a range of options for seeking professional help.	NA	Yes
The first aider should let the person know that their GP or family doctor can be a good first point of contact when seeking professional help.	NA	Yes
The first aider should ask the person whether they have a doctor they trust, and if they do, the first aider should encourage them to seek professional help from their doctor.	NA	Yes
If the person asks for advice or suggestions regarding treatment, the first aider should tell the person that they should talk to a professional about these.	NA	Yes
If the first aider finds out the person is not taking their prescribed medication they should encourage them to talk to their doctor about it.	NA	Yes
Supporting the person to seek professional help
The first aider should reassure the person that it is okay to seek help and point out that seeking help is a sign of strength rather than a sign of weakness or failure.	NA	Yes
The first aider should explain to the person that seeking professional help does not necessarily mean they will be hospitalised, as early treatment can take place in the community.	NA	Yes
The first aider should explain to the person that a health professional must maintain confidentiality except in limited circumstances, e.g. if the person is at risk of harming themselves or others, or if directed to by a court.	NA	Yes
The first aider should be aware of the influence that the person’s family may have, e.g. the family may encourage or discourage the person from obtaining the care that they need.	NA	Yes
The first aider should ask the person if they would like the first aider, or another relative or friend, to accompany them to their appointment.	NA	Yes
If appropriate to the relationship, the first aider should reassure the person that they will support them while they seek and receive professional help.	NA	Yes
If the person is having difficulty getting advice or help, the first aider should encourage the person to contact a mental health advocacy or support agency.	NA	Yes
The first aider should be aware that, while they are entitled to express their concerns about the person to the person's health professional and ask for their assistance, the health professional must maintain confidentiality and is therefore unlikely to provide any information.	NA	Yes
The first aider should reassure the person that health professionals will have their wellbeing and best interests in mind.	NA	Yes
If the person is an adolescent and the first aider has a duty of care for them, the first aider should ensure that the adolescent gets an appointment to see a professional.	NA	Yes
If the person is an adolescent and the first aider has a duty of care for them, the first aider should offer to go with them when they seek professional help.	NA	Yes
If the person doesn’t want professional help
If the person does not want to seek professional help, the first aider should remain patient, as people experiencing psychosis often need time to recognise that they are unwell.	NA	Yes
If the person does not want to seek professional help, the first aider should calmly express their concern to the person about their choice to not seek help and the potential implications.	NA	Yes
If the person does not want to seek professional help, the first aider should stress the potential benefits of getting help, such as relief from anxiety or frightening symptoms.	NA	Yes
If the person does not want to seek professional help, the first aider should be prepared to have several conversations with the person before they are willing to seek professional help.	NA	Yes
If the person does not want to seek professional help, the first aider should focus on trying to find something that the person agrees is a problem and then suggest that the person seek help for that, e.g. if the person says that they feel anxious around other people, the first aider should encourage them to seek help for anxiety.	NA	Yes
If the person does not want to seek professional help, the first aider should explore the reasons for this, e.g. not realising they are unwell, worries about stigma, or not knowing where to get help.	NA	Yes
The first aider should be aware that the person may not want professional help because they believe that others are trying to harm them.	NA	Yes
The first aider should try to maintain a good relationship with the person, as they may want the first aider’s help in the future.	Yes	Yes
The first aider should be aware that the person has the right to refuse treatment, unless they meet the criteria for involuntary treatment.	NA	Yes
The first aider should never threaten the person with involuntary treatment or hospitalisation.	Yes	Yes
The first aider should ask the person what they think the pros and cons of seeking professional help would be.	NA	Yes
When someone who is experiencing symptoms of psychosis denies that they are unwell, the first aider’s course of action should depend on the type and severity of the person’s symptoms.	Yes	NA
Engaging other people if the person doesn’t want professional help
The first aider should encourage them to talk to someone they trust about what they are experiencing.	Yes	Yes
If the first aider does discuss their concerns about the person with a health professional, they should clearly describe their observations (e.g. exactly what the person has been doing and saying, where and when) so that they have all the necessary information.	NA	Yes
If the person does not want to seek professional help, the first aider should let the person know about other options for help in their community, e.g. a home visit or community services.	NA	Yes
If the person does not recognise that they are unwell, the first aider should be aware that they might actively resist the first aider’s attempts to encourage them to seek help.	Yes	Yes
Finding out about what the person is experiencing
The first aider should know that delusions or hallucinations are very real to the person.	Yes	Yes
If the person wants to talk about their hallucinations or delusions, the first aider should listen in order to demonstrate empathy and develop an understanding of what they are experiencing	NA	Yes
The first aider should ask the person if they want to talk about what they are seeing or hearing.	NA	Yes
Responding to hallucinations and delusions
The first aider should know that if the person is hearing voices, they may react through behaviours – such as talking to oneself, whispering to oneself – in response to the voices they are hearing.	NA	Yes
The first aider should try to empathise with how the person feels about their beliefs and experiences, without stating any judgments about the content of those beliefs and experiences.	Yes	Yes
The first aider should not pretend to agree with the person's hallucinations or delusions.	NA	Yes
The first aider should not try to reason with the person about their hallucinations or delusions.	NA	Yes
The first aider should not dismiss, minimise or argue with the person about their delusions or hallucinations.	Yes	Yes
The first aider should not act alarmed or embarrassed by the person’s hallucinations or delusions.	Yes	Yes
The first aider should not laugh at or make fun of the person’s delusions or hallucinations.	Yes	Yes
The first aider should ask the person if they are afraid or confused.	NA	Yes
If the first aider observes other people making jokes about or criticising the person, they should tell them to stop.	NA	Yes
The first aider should ask the person if there is anything they have found that reduces their hallucinations or delusions, and if there is, encourage the person to use these strategies.	NA	Yes
The first aider should acknowledge to the person that what they are experiencing is real to them, without confirming or denying their hallucinations or delusions, e.g. by stating "I accept that you hear voices or see things in that way, but it's not like that for me."	NA	Yes
If it is appropriate to their relationship, the first aider should let the person know they love and support them, as this can help the person to feel safe.	NA	Yes
The first aider should use the person's own terminology when referring to hallucinations or delusions, e.g. 'the voices', or 'your worries about your safety'.	NA	Yes
If the person is paranoid
The first aider should be aware that the person's experience of hallucinations or delusions may cause them not to trust people, even those close to them.	NA	Yes
If the person exhibits paranoia, the first aider should not encourage or inflame this, e.g. by whispering to or about them.	Yes	Yes
If the person is experiencing paranoia, the first aider should stay with the person, but at a distance that is comfortable for both the person and the first aider.	NA	Yes
If the person is experiencing paranoia, the first aider should encourage and support the person to move away from whatever is causing their fear, if it is safe to do so.	NA	Yes
If the person is experiencing paranoia, the first aider should tell the person what they are going to do before doing it, e.g. that they are going to get out their phone.	NA	Yes
If the person is experiencing paranoia, the first aider should give the person simple directions, if needed, e.g. "sit down, and let's talk about it".	NA	Yes
If the person is experiencing paranoia, the first aider should tell the person that they themselves do not see any threats but that they will stay with the person if it helps them feel safe.	NA	Yes
The first aider should try not to use body language that could exacerbate paranoia, e.g. approach the person with hands in pockets or behind back, standing over or too close to the person.	NA	Yes
Assessing whether the person is in crisis
The first aider should assess for risk of harm to the person or others.	NA	Yes
If the first aider does not think the person is in immediate risk of harm, but is still concerned about their welfare, they should ask the person if there is someone close to them who may be able to support them to stay safe.	NA	Yes
If the first aider thinks the person is at risk of suicide, the first aider should follow the Mental Health First Aid Guidelines for Suicidal Thoughts and Behaviours.	NA	Yes
Safety considerations when the person is in a severe psychotic state or behaving aggressively
The first aider's primary goal should be to keep themselves and others safe.	NA	Yes
The first aider should take any threats or warnings seriously, particularly if the person believes they are being persecuted.	Yes	Yes
If the first aider is frightened, they should seek outside help immediately, as they should never put themselves at risk.	Yes	Yes
The first aider should be aware that the person might act upon a hallucination or delusion.	Yes	Yes
The first aider should approach the person with caution.	NA	Yes
If the person has a weapon or something that could be used as weapon, the first aider should not approach the person and should call emergency services immediately.	NA	Yes
The first aider should try to gather information about whether the person feels safe, e.g. by stating "You seem worried; is there anything I can do to help?" or "Do you feel safe? Or is there something you are afraid of?"	NA	Yes
The first aider should try to protect the person, themselves, and others around them from harm.	NA	Yes
The first aider should stay at a safe distance from the person while being able to maintain interaction.	NA	Yes
The first aider should ensure they have clear access to an exit.	Yes	Yes
If safe to do so, the first aider should try to limit access to means that the person could use to harm themselves or others.	NA	Yes
If safe to do so, the first aider should remove any weapons or objects that could be used as weapons from the person's immediate environment.	NA	Yes
If the first aider is alone with the person, they should call another person to accompany the first aider until professional help arrives.	NA	Yes
If the first aider is alone with the person and cannot stay, they should call someone to stay with the person until professional help arrives.	NA	Yes
If the first aider does not feel it is safe for them to take the person to a hospital, the first aider should call emergency services.	NA	Yes
Communicating with the person when they are in a severe psychotic state or behaving aggressively
The first aider should speak calmly.	NA	Yes
The first aider should communicate in short, simple sentences.	NA	Yes
The first aider should not shout at the person.	NA	Yes
The first aider should not raise their voice.	NA	Yes
The first aider should try to minimise the level of emotion they show.	NA	Yes
If it is necessary to move close to or make physical contact with the person, the first aider should first ask the person for permission, e.g. "do you mind if I sit next to you?" or "I can see your arm is hurt, is it ok if I use the first-aid kit to bandage it?".	NA	Yes
The first aider should try not take anything the person says personally.	NA	Yes
De-escalation when the person is in a severe psychotic state or behaving aggressively
The first aider should let the person know they are there to help.	NA	Yes
The first aider should know how to de-escalate the situation if the person they are trying to help becomes aggressive.	Yes	NA
The first aider should attempt to find out from the person what would help them feel safe and in control.	NA	Yes
The first aider should try to remain calm.	Yes	Yes
The first aider should try not to show fear or anxiety.	NA	Yes
The first aider should stay calm and avoid nervous behaviour, e.g. shuffling their feet, fidgeting, making abrupt movements, talking fast.	Yes	Yes
The first aider should allow the person to express their feelings.	NA	Yes
The first aider should listen to the person more than talking to them.	NA	Yes
The first aider should empathise with how the person is feeling.	NA	Yes
The first aider should ask the person what they can do to help.	NA	Yes
The first aider should try to find out if the person has anyone they trust (e.g. close friends or family) and, if so, the first aider should try to enlist their help.	Yes	Yes
The first aider should not do anything to further agitate the person.	NA	Yes
The first aider should not try to restrict or restrain the person’s movement.	NA	Yes
The first aider should not argue with any other people present about the best course of action.	NA	Yes
If there is more than one person present, the first aider should encourage only one person to speak at a time.	NA	Yes
If there is more than one person present, the first aider should try to create a space around the person so that they don't feel crowded.	NA	Yes
f the first aider is not able to de-escalate the situation, they should call for professional assistance, e.g. a mental health crisis service or emergency services.	NA	Yes
Seeking help for the person when they are in a severe psychotic state or behaving aggressively
If the first aider’s concerns about the person are dismissed by the services they contact they should persevere in trying to seek support for the person, e.g. call another service.	Yes	Yes
If the person is receiving professional help for psychosis, the first aider should encourage the person to contact their health professional immediately.	NA	Yes
Calling emergency services for help when the person is in a severe psychotic state or behaving aggressively
If the first aider contacts a mental health service, they should not label the person as 'psychotic', but rather outline any symptoms and immediate concerns.	NA	Yes
If the first aider suspects the person may be a threat to themselves or to others, the first aider should contact emergency services immediately.	NA	Yes
The first aider should not use calling emergency services as a threat.	NA	Yes
If the first aider calls emergency services they should explain that they are concerned the person may be experiencing psychosis.	NA	Yes
If the first aider calls emergency services and the person has previously been diagnosed with a psychotic illness, the first aider should explain this.	NA	Yes
If the first aider calls emergency services they should describe specific, concise observations about the person’s behaviour and symptoms.	NA	Yes
If the first aider calls emergency services they should let them know if the person is armed or if there are accessible weapons nearby.	NA	Yes
If the first aider calls emergency services and the police respond, the first aider should be prepared that the person may be restrained or face charges.	NA	Yes
If the first aider thinks the person is at risk of suicide or harming themselves, they should tell emergency services this.	NA	Yes
If emergency services respond, the first aider should try to meet them on arrival so they can explain the situation before they approach the person.	NA	Yes
If other people arrive, the first aider should explain to the person who they are, that they are there to help, and how they are going to help.	NA	Yes
Communicating when the person is in a severe psychotic state
The first aider should know that severe psychosis may affect the person's level of comprehension and capacity to reason.	NA	Yes
De-escalation when the person is in a severe psychotic state
The first aider should ask the person whether they would like them to decrease distractions and stimulation, e.g. turn off TV, reduce room lights.	NA	Yes
If the person has an advance directive/relapse prevention plan, the first aider should follow this.	Yes	Yes
Encouraging professional help when the person is in a severe psychotic state
The first aider should try to make sure the person is evaluated by a health professional immediately.	NA	Yes
The first aider should provide the person with options regarding seeking professional help, as this may give the person a sense of control, e.g. "do you want to go to the hospital with me or would you prefer John to take you".	NA	Yes
The first aider should explain to the person why they believe that a medical or mental health assessment is necessary.	NA	Yes
Contacting emergency services when the person is in a severe psychotic state
If the person is in a severe psychotic state and the first aider calls emergency services they should explain that the person is in urgent need of medical help.	NA	Round 1
If the person is in a severe psychotic state and the first aider calls emergency services they should be aware that the person won't necessarily be admitted to hospital.	NA	Round 1
If the person is in a severe psychotic state and needs to go to hospital
If the person goes to hospital, and it is appropriate to the relationship, the first aider should try to speak directly to the doctor or emergency staff to provide information relevant to the person's situation.	NA	Yes
The first aider should be aware of local laws relating to involuntary treatment.	NA	Yes
If the person needs to be admitted to hospital, the first aider should support them by focusing conversation on how a hospital stay may bring relief through reducing their symptoms.	NA	Yes
What the first aider should know about psychosis and aggression
The first aider should be aware that people with psychosis are not usually aggressive and are at a much higher risk of harming themselves than others.	Yes	Yes
The first aider should know that certain symptoms of psychosis (e.g. visual or auditory hallucinations) can cause people to become aggressive.	Yes	Yes
If the person becomes aggressive, the first aider should be aware that the person’s aggression may be exacerbated by the first aider taking certain steps, e.g. involving the police.	NA	Yes
The first aider should understand that the person's aggression may be driven by fear.	NA	Yes
The first aider should not make assumptions about whether the person will be aggressive or not, but be aware of potential risks to others.	NA	Yes
How to respond if the person is being aggressive
If the person is behaving aggressively, the first aider should not respond in a hostile, disciplinary, argumentative or challenging manner	Yes	Yes
If the person is behaving aggressively, the first aider should not threaten the person as this may increase fear or prompt aggressive behaviour.	Yes	Yes
De-escalation when the person is behaving aggressively
If the person is behaving aggressively, the first aider should avoid asking the person too many questions as this can spark defensiveness and further anger.	NA	Yes
Safety considerations when the person is behaving aggressively
If the person’s aggression escalates out of control, the first aider should remove themselves from the situation and call emergency services.	NA	Yes
Calling for help if the person is behaving aggressively
If the police are called, the first aider should tell them that the person may be experiencing psychosis and that the first aider needs the help of the police to obtain medical treatment and to control the person’s aggressive behaviour.	Yes	Yes
The first aider should let the police know whether or not the person has a weapon.	Yes	Yes
Self-care for the first aider
The first aider should look after their own mental health and wellbeing.	NA	Yes
The first aider should know that it is common to experience negative feelings (e.g. shock, fear, sadness, anger, frustration) as a result of supporting the person.	NA	Yes
If the first aider is finding their role stressful, they should seek support for themselves (e.g. through support groups and organisations, a mental health professional or a supportive friend), while maintaining confidentiality.	NA	Yes
The first aider should try self-help strategies to reduce any stress they experience, e.g. relaxation methods, regular exercise, sleep, healthy diet.	NA	Yes
The first aider should not put pressure on themselves to find solutions to all the person's problems.	NA	Yes

## Sheet: Rejected Statements 10%
Statements rejected by the Lived Experience panel with a difference ≥ 10%
Item	New in Round 2	Round Rejected	Round 1: rejection rating (%)		Round 2: rejection rating (%)		Round 3: rejection rating (%)
			Lived Experience	Professional	Lived Experience	Professional	Lived Experience	Professional
The first aider should ask the person whether they have noticed changes in their own behaviour.		Round 2			0.758621	0.972222
The first aider should state, using specific behavioural examples, why they are concerned about the person, e.g. "the other day you looked frightened and were saying things that I didn't understand."		Round 2			0.689655	1
If the person is experiencing paranoia, the first aider should ask the person about their fears.		Round 2			0.793103	0.916667
The first aider should suggest to the person that they seek professional help.		Round 1	0.641026	0.804348
The first aider should try to ensure that the person has clear access to an exit.
- Severe psychotic state	*	Round 2			0.62069	0.833333
- Behaving aggressively	*	Round 2			0.689655	0.944444
The first aider should position themselves at the level of the person if it is safe to do so.
- Severe psychotic state		Round 2			0.758621	0.888889
- Behaving aggressively		Round 2			0.62069	0.888889
Statements rejected by the Professional panel with a difference ≥ 10%
Item	New in Round 2	Round Rejected	Round 1: rejection rating (%)		Round 2: rejection rating (%)		Round 3: rejection rating (%)
			Lived Experience	Professional	Lived Experience	Professional	Lived Experience	Professional
The first aider should ask the person where they would like to meet.		Round 2			0.862069	0.75
The first aider should position themselves so that the person can always see their face when they are talking to them.	*	Round 2			0.827586	0.694444
The first aider should recap what the person has said in different words to check that they have understood correctly.		Round 2			0.827586	0.583333
The first aider should not continue talking about a topic if it is distressing for the person.		Round 1	0.846154	0.630435
If the person's speech has become disorganised, the first aider should ask if there is someone who knows them well who can join in the conversation.	*	Round 2			0.827586	0.611111
If the first aider is finding conversation with the person difficult, the first aider should try to find an activity they can do together as this may help communication, e.g. go for a walk.	*	Round 2			0.931034	0.555556
Until the first aider knows the content and context of the person’s delusions, it is important to keep themselves safe from potentially aggressive reactions.		Round 1	0.846154	0.673913
If there are aspects of the person's environment that seem to increase their hallucinations or delusions, the first aider should limit or remove these where possible.		Round 2			0.862069	0.694444
If the first aider is alone with the person, they should call another person to accompany the first aider until professional help arrives.
- Severe psychotic state		Round 1	0.820513	0.673913
If the first aider is alone with the person and cannot stay, they should call someone to stay with the person until professional help arrives.
- Behaving aggressively		Round 2			0.862069	0.638889
If the person is behaving aggressively, the first aider should leave the person alone until they have calmed down, if it is safe to do so.		Round 1	0.846154	0.586957
If the person agrees to seek professional help, the first aider should encourage them to request a longer appointment so they will have adequate time to discuss their symptoms and concerns.		Round 1	0.871795	0.673913
If the person is receiving professional help for psychosis, the first aider should contact the person's health professional immediately.
- Severe psychotic state		Round 2			0.827586	0.638889
The first aider should know that if the person is in a severe psychotic state and refuses to seek professional help, the person's nearest relative can request that a mental health assessment is carried out.		Round 1	0.948718	0.673913
If the person needs to go to hospital, the first aider should encourage the person to go voluntarily.		Round 2			0.965517	0.777778
The first aider should be aware that psychosis is not contagious.		Round 2			0.862069	0.75
The first aider should ask the person's family or friends if they have noticed any concerning changes in their behaviour.		Round 1	0.897436	0.673913
If appropriate to the relationship, the first aider should maintain their usual interactions with the person, e.g. by involving them in social events.		Round 2			0.862069	0.75
